# Supplementary material for: Transcriptome Dynamics of Rooting Zone and Leaves during In Vitro Adventitious Root Formation in Eucalyptus nitens
Source: Plants (Basel). 2022 Nov 29;11(23):3301. doi: 10.3390/plants11233301 (PMC9740172; doi:10.3390/plants11233301)
Supplement: Supplementary file 1 [file plants-11-03301-s001.zip]

Archive with 1 entries (1 files):
- plants-2013263-supplementary.pdf
